# Supplementary material for: Diversity, Abundance, and Ecological Roles of Planktonic Fungi in Marine Environments
Source: J Fungi (Basel). 2022 May 8;8(5):491. doi: 10.3390/jof8050491 (PMC9147564; doi:10.3390/jof8050491)
Supplement: Supplementary file 1 [file jof-08-00491-s001.zip]

Archive with 1 entries (1 files):
- jof-1708869-supplementary.pdf
